# Supplementary material for: YELLOW ALERT: Persistent Yellow Fever Virus Circulation among Non-Human Primates in Urban Areas of Minas Gerais State, Brazil (2021–2023)
Source: Viruses. 2023 Dec 23;16(1):31. doi: 10.3390/v16010031 (PMC10818614; doi:10.3390/v16010031)
Supplement: Supplementary file 1 [file viruses-16-00031-s001.zip]

Archive with 1 entries (1 files):
- viruses-2776348-supplementary.pdf
